# Supplementary material for: Bone Concentration of Ampicillin/Sulbactam: A Pilot Study in Patients with Osteonecrosis of the Jaw
Source: Int J Environ Res Public Health. 2022 Nov 13;19(22):14917. doi: 10.3390/ijerph192214917 (PMC9690242; doi:10.3390/ijerph192214917)
Supplement: Supplementary file 1 [file ijerph-19-14917-s001.zip]

Archive with 1 entries (1 files):
- ijerph-2010670-supplementary.pdf
